# Supplementary material for: Systems Approaches Evaluating the Perturbation of Xenobiotic Metabolism in Response to Cigarette Smoke Exposure in Nasal and Bronchial Tissues
Source: Biomed Res Int. 2013 Oct 3;2013:512086. doi: 10.1155/2013/512086 (PMC3808713; doi:10.1155/2013/512086)
Supplement: Supplementary file 2 [file 512086.f2.xls]

## Sheet: FinalEdgeSheet
Edge	Source	Relationship	Target	Species	Tissue	BodyPart	Disease	Location	Cell Type	Cell Line	PubMed	Evidence Text
5	Indirubin	->	taof(AHR)	Rattus norvegicus						WB-F344 cell line	20951181	In the present study, we investigated the effects of potential endogenous ligand indirubin on the aryl hydrocarbon receptor (AhR) signalling, with a focus on the AhR-dependent gene expression and cell cycle progression in rat liver progenitor cells,
12	Diesel exhaust particles	->	taof(AHR)	Mus musculus		testicle					17827877	Diesel exhaust particles (DEPs) contain polycyclic aromatic hydrocarbons (PAH) that bind to aryl hydrocarbon receptors (AhRs) and decrease sperm production. These data suggest that DEP toxicity may affect the male reproductive system in an AhR-dependent manner.
12	Diesel exhaust particles	->	taof(AHR)	Homo sapiens							18497156	Diesel exhaust contains numerous toxic substances that show different modes of action such as triggering aryl hydrocarbon receptor (AhR)-mediated pathways
14	AHRR	=|	taof(ESR1)	Homo sapiens							18565642	Aryl hydrocarbon receptor repressor (AhRR) suppressed, in a ligand independent manner, the ability of estrogen receptor alpha (ERalpha) to enhance the transcription of heterologous estrogen-responsive reporter plasmids in transient transfection assays
15	Polycyclic Aromatic Hydrocarbons	->	taof(AHR)	Mus musculus		lung					18321868	Although curcumin alone did not alter the basal levels of aryl hydrocarbon receptor (AhR), it significantly decreased the B[a]P-induced AhR protein levels, its phosphorylation, nuclear translocation and subsequent binding to DNA, thereby decreasing the transactivation of CYP1A.
15	Polycyclic Aromatic Hydrocarbons	->	taof(AHR)	Homo sapiens					bronchial epithelial cell		20663163	Polycyclic aromatic hydrocarbon components contribute to the mitochondria-antiapoptotic effect of fine particulate matter on human bronchial epithelial cells via the aryl hydrocarbon receptor
16	catof(CYP1B1)	->	Reactive Oxygen Species	Homo sapiens							16877260	Generally, induction of CYP1A1, CYP1A2, and CYP1B1 is considered cardiotoxic through generating reactive oxygen species (ROS)
17	8-Methyl-IQX	->	taof(AHR)	Homo sapiens			hepatocellular carcinoma			immortalized cell line	20816883	these results identify the AhR gene battery as the preferential target of PhIP and MeIQx in HepaRG cells
20	Soot	->	taof(AHR)	Mus musculus		lung					18367723	We previously described the physicochemical characteristics (particle size, adsorbed polynuclear aromatic hydrocarbons [PAHs], oxygen, and metal content) of butadiene soot (BDS) ....Microarray and qRT-PCR analyses revealed up-regulation of (1) aryl hydrocarbon receptor (AhR)-responsive genes: AhR repressor (Ahrr) and cytochrome P450 IA1 and IB1(Cyp1a1, Cyp1b1);(2) oxidative stress response genes:…
22	2,3,7,8-Tetrachlorodibenzodioxin	->	catof(CYP1A1)	Homo sapiens						MCF-7 cell line	14637189	As seen in Fig. 4, at 3 hr post-exposure, induction of EROD activity by indirubin and by TCDD was similar: 3.8- and 4.1-fold over the initial level, respectively.....we modified the EROD assay [29], which measures predominantly CYP1A1 enzyme activity [35],
25	Diesel exhaust particles	->	catof(CYP1A1)	Homo sapiens		lung					20435083	Catalytic activities of CYP1A1, CYP1A2 and CYP1B1, and inducibility of the activities were studied in intact human lung samples (from 23 human subjects) ex vivo. The activities [as measured by ethoxyresorufin O-deethylase (EROD), methoxyresorufin O-demethylase (MROD), and 3-cyano-7-ethoxycoumarin O-deethylase (CECOD)] were present in the lungs and were induced by benzo[a]pyrene (B[a]P) and diesel…
27	BRCA1	=|	taof(ESR1)	Homo sapiens		prostate gland					11244506	The BRCA1 gene was previously found to inhibit the transcriptional activity of the estrogen receptor [ER-alpha] in human breast and prostate cancer cell lines. In this study, we found that breast cancer-associated mutations of BRCA1 abolish or reduce its ability to inhibit ER-alpha activity and that domains within the amino- and carboxyl-termini of the BRCA1 protein are required for the inhibitio…
27	BRCA1	=|	taof(ESR1)	Homo sapiens							12223121	The role of BRCA1 in cancer development is unclear. In addition to its ability to coactivate p53 and to modulate p300/CBP expression, BRCA1 is also a ligand-independent corepressor for the ER, the androgen receptor and the PR [35]. If BRCA1 is mutated, all of these pathways will be more or less impaired.
27	BRCA1	=|	taof(ESR1)	Homo sapiens							11244506	The BRCA1 gene was previously found to inhibit the transcriptional activity of the estrogen receptor [ER-alpha] in human breast and prostate cancer cell lines. The BRCA1 protein was found to associate with ER-alpha in vivo and to bind to ER-alpha in vitro, by an estrogen-independent interaction that mapped to the amino-terminal region of BRCA1 (ca. amino acid 1-300) and the conserved carboxyl-ter…
27	BRCA1	=|	taof(ESR1)	Homo sapiens							15320717	Fig. (4). Physical and functional interactions between components of the cell cycle and transcription factors. The cyclin D1/CDK4 complex is shown in relation to its substrate pRB. In addition, cyclin D1 binds to the HAT domain of P/CAF [10] and to the p160 coactivator SRC1 [15]. Cyclin D1 and cyclin E both regulate the cell cycle arrest function of BRG1 [178]. Cyclin D1 overcomes the BRCA1-media…
27	BRCA1	=|	taof(ESR1)	Homo sapiens		breast					11782371	We previously reported that expression of the breast cancer susceptibility gene BRCA1 strongly inhibits the transcriptional activity of the estrogen receptor (ER-alpha) in human breast and prostate cancer cell lines but only weakly inhibits ER-alpha activity in cervical cancer cells (S. Fan et al., Science (Wash. DC), 284: 1354-1356, 1999).
27	BRCA1	=|	taof(ESR1)	Homo sapiens		prostate gland					11782371	We previously reported that expression of the breast cancer susceptibility gene BRCA1 strongly inhibits the transcriptional activity of the estrogen receptor (ER-alpha) in human breast and prostate cancer cell lines but only weakly inhibits ER-alpha activity in cervical cancer cells (S. Fan et al., Science (Wash. DC), 284: 1354-1356, 1999).
27	BRCA1	=|	taof(ESR1)	Homo sapiens		breast					16807234	WT.BRCA1 selectively binds OPN-activating transcription factors estrogen receptor alpha, AP-1, and PEA3, inhibits OPN promoter transactivation, and suppresses OPN mRNA and protein
27	BRCA1	=|	taof(ESR1)	Homo sapiens							11782371	We previously reported that expression of the breast cancer susceptibility gene BRCA1 strongly inhibits the transcriptional activity of the estrogen receptor (ER-alpha) in human breast and prostate cancer cell lines but only weakly inhibits ER-alpha activity in cervical cancer cells (S. Fan et al., Science (Wash. DC), 284: 1354-1356, 1999). We now report that the ability of BRCA1 to repress ER-al…
27	BRCA1	=|	taof(ESR1)	Homo sapiens							11493692	that BRCA1 mediates ligand-independent transcriptional repression of the estrogen receptor alpha (ERalpha), a principal determinant of the growth, differentiation, and normal functional status of breasts and ovaries. Ectopic expression in Brca1-deficient cells of wild-type BRCA1, but not clinically validated BRCA1 missense mutants, restored ligand-independent repression of ERalpha in a manner dep…
27	BRCA1	=|	taof(ESR1)	Homo sapiens		breast					11244506	The BRCA1 protein was found to associate with ER-alpha in vivo and to bind to ER-alpha in vitro, by an estrogen-independent interaction that mapped to the amino-terminal region of BRCA1 (ca. amino acid 1-300) and the conserved carboxyl-terminal activation function [AF-2] domain of ER-alpha
29	catof(CYP1A2)	->	Reactive Oxygen Species	Homo sapiens							16877260	Generally, induction of CYP1A1, CYP1A2, and CYP1B1 is considered cardiotoxic through generating reactive oxygen species (ROS)
31	oxof(CYP2E1)	->	Reactive Oxygen Species	Homo sapiens						HepG2 cell line	16624972	PI3-kinase/AKT may serve as a survival pathway against CYP2E1-dependent toxicity.E47 cells (HepG2 cells transfected with human CYP2E1 cDNA) exposed to 25 microM iron-nitrilotriacetate+5 microM arachidonic acid (AA+Fe) developed higher toxicity than C34 cells (HepG2 cells transfected with empty plasmid). Toxicity was associated with increased oxidative stress and activation of calcium-dependent hy…
31	oxof(CYP2E1)	->	Reactive Oxygen Species	Homo sapiens		lung					11816819	he expression of pulmonary CYP2E1 mRNA and protein have been established in several studies 17, 19, 21, 29, 37, 42, 43. CYP2E1 is an interesting CYP form because it is the most active CYP enzyme in forming oxygen radicals, causing tissue injury 44
32	catof(ALDH3A1)	-|	4-Hydroxy-2-nonenal	Homo sapiens		cornea			epithelial cell		17567582	ALDH3A1 and ALDH1A1 protect the corneal epithelium from UV-induced oxidative damage is the detoxification of highly reactive products of LPO, such as 4-hydroxy-2-nonenal (4-HNE) and malondialdehyde (MDA). ALDH3A1 metabolizes 4-HNE (23), whereas ALDH1A1 metabolizes both 4-HNE and MDA (24).
32	catof(ALDH3A1)	-|	4-Hydroxy-2-nonenal	Homo sapiens						A549 cell line	16716894	We found that human lung tumor (A549) cells, which express high levels of ALDH3A1 protein, were significantly less susceptible to the antiproliferative effects of 4-hydroxynonenal compared to human hepatoma HepG2 or SK-HEP-1 cells that lack ALDH3A1 expression.
33	Curcumin	-|	catof(CYP1A2)	Rattus norvegicus		liver					11346483	In vitro incubation of rat liver microsomes with each of the compounds--C[curcumin], dmC, bdmC, PITC and PEITC-...Significantly lower concentrations of curcumin(s) than isothiocyanates achieved 50% inhibition of activity of CYP 1A1 and 1A2
43	Diesel exhaust particles	->	catof(CYP1B1)	Homo sapiens		lung					20435083	Catalytic activities of CYP1A1, CYP1A2 and CYP1B1, and inducibility of the activities were studied in intact human lung samples (from 23 human subjects) ex vivo. The activities [as measured by ethoxyresorufin O-deethylase (EROD), methoxyresorufin O-demethylase (MROD), and 3-cyano-7-ethoxycoumarin O-deethylase (CECOD)] were present in the lungs and were induced by benzo[a]pyrene (B[a]P) and diesel…
46	Diesel exhaust particles	->	Reactive Oxygen Species	Homo sapiens					bronchial epithelial cell		12730081	Using fluorescent probes, we detected ROS production in bronchial and nasal epithelial cells exposed to native DEP
46	Diesel exhaust particles	->	Reactive Oxygen Species	Homo sapiens		nose			epithelial cell		12730081	Using fluorescent probes, we detected ROS production in bronchial and nasal epithelial cells exposed to native DEP
46	Diesel exhaust particles	->	Reactive Oxygen Species	Mus musculus		lung					8384149	We found that DEP could produce O2.- and hydrsuperoxide oxyl radical (.OH) in vitro without any biological activating systems. From these results, it was suggested that most parts of DEP toxicity in lungs are due to active oxygen radicals such as O2.- and .OH.
49	Polycyclic Aromatic Hydrocarbons	->	catof(CYP1A1)	Mus musculus		lung					12785736	When mice were treated intraperitoneally with 3, 10 and 30 mg/kg of individual PAHs for 3 consecutive days, the activities of ethoxyresorufin- and methoxyresorufin-O-dealkylases were significantly and differentially induced in both liver and lung. Moreover, other CYP isozyme-associated monooxygenase activities were also induced significantly in liver and lung with characteristic induction profile…
49	Polycyclic Aromatic Hydrocarbons	->	catof(CYP1A1)	Homo sapiens			lung adenocarcinoma				17200336	Benzo(a)pyrene consistently induced the highest level of aryl hydrocarbon hydroxylase activity in H1355 cells (Fig. 2B).....The aryl hydrocarbon hydroxylase activity assay was used to measure CYP1A1 and CYP1B1 enzyme activity (24)
52	BRCA1	->	taof(NFE2L2)	Homo sapiens						MCF-7 cell line	15520196	Finally, BRCA1 stimulated antioxidant response element-driven transcriptional activity and enhanced the activity of the antioxidant response transcription factor nuclear factor erythroid-derived 2 like 2 [also called NRF2 (NFE2L2)].
54	AHRR	-|	taof(AHR)	Homo sapiens						HeLa cell line	9887096	Transfection of AhRR expression vector into HeLa cells, together with the expression vectors of AhR and Arnt and the reporter gene pX4TK–Luc, repressed luciferase expression originally induced by AhR and Arnt plasmids in a dose-dependent fashion (Fig. 3A, lanes 3–5). This repression was reversed by further addition of AhR expression vector (data not shown). These results indicate that AhRR functi…
54	AHRR	-|	taof(AHR)	Homo sapiens						MCF-7 cell line	16755028	Although the 3-MC-induced AhR-mediated induction of luciferase activity was observed in all cell lines, a decreased response was observed with variant cells compared to MCF-7 cells (Fig. 1B). The higher the expression level of AhRR, the lower the luciferase activity, among the 3 employed cell lines.
59	Polycyclic Aromatic Hydrocarbons	->	catof(CYP1B1)	Homo sapiens			lung adenocarcinoma				17200336	Benzo(a)pyrene consistently induced the highest level of aryl hydrocarbon hydroxylase activity in H1355 cells (Fig. 2B).....The aryl hydrocarbon hydroxylase activity assay was used to measure CYP1A1 and CYP1B1 enzyme activity (24)
59	Polycyclic Aromatic Hydrocarbons	->	catof(CYP1B1)	Mus musculus		lung					15667830	We have shown that BP and DMBA can comparably induce CYP1B1 in the bone marrow and lung of AhRb mice while this form is not detected in the liver. #BP and DMBA are Polycyclic Aromatic Hydrocarbons #
60	Curcumin	-|	catof(CYP1A1)	Rattus norvegicus		liver					11346483	In vitro incubation of rat liver microsomes with each of the compounds--C[curcumin], dmC, bdmC, PITC and PEITC-...Significantly lower concentrations of curcumin(s) than isothiocyanates achieved 50% inhibition of activity of CYP 1A1 and 1A2
62	Benzpyrene	=>	taof(AHR)	Homo sapiens		ovary					19463884	BaP and IND were able to activate transactivation of the AhR by up to 7–8-fold in the pAhRDtkLuc3 reporter and 4–5-fold in the p1646P1Luc3 reporter (Fig. 7A and B).
62	Benzpyrene	=>	taof(AHR)	Mus musculus						Hepa-1c1c7 cell line	19961161	BaP, TCPOBOP, CDCA, T0901317, rifampicin, and PCN are respective ligands of the AhR
62	Benzpyrene	=>	taof(AHR)	Mus musculus					fibroblast		21115475	Confirming previous cell culture experiments using MEFs (35), we observed no elevation of Vav3 mRNA levels upon intraperitoneal administration of a strong Ahr activator (benzo[a]pyrene) to wild type mice (Fig. S1D).
62	Benzpyrene	=>	taof(AHR)	Homo sapiens			lung adenocarcinoma				17200336	AhR expression and responsiveness to benzo(a)pyrene, an AhR ligand, were compared in several human lung cancer cell lines to choose an appropriate model cell line for further experimentation.
62	Benzpyrene	=>	taof(AHR)	Homo sapiens						HepG2 cell line	12566446	that in human hepatoma HepG2 cells the UGT1A1 gene is also inducible with aryl hydrocarbon receptor (Ah receptor) ligands such as 2,3,7,8-tetrachlodibenzo-p-dioxin (TCDD), beta-naphthoflavone, and benzo[a]pyrene metabolites.
67	Diesel exhaust particles	->	catof(CYP1A2)	Homo sapiens		lung					20435083	Catalytic activities of CYP1A1, CYP1A2 and CYP1B1, and inducibility of the activities were studied in intact human lung samples (from 23 human subjects) ex vivo. The activities [as measured by ethoxyresorufin O-deethylase (EROD), methoxyresorufin O-demethylase (MROD), and 3-cyano-7-ethoxycoumarin O-deethylase (CECOD)] were present in the lungs and were induced by benzo[a]pyrene (B[a]P) and diesel…
69	2,3,7,8-Tetrachlorodibenzodioxin	->	CYP1A1	Homo sapiens		mouth			keratinocyte		17070097	Activation of the AHR signaling pathway by either TCDD or CSC is indicated by the increase in CYP1A1 protein expression relative to the DMSO control at all time points examined. Treatment with either TCDD or CSC resulted in a decrease in protein expression of p15INK4b, p16INK4a and p53 that was most clearly evident at the day 6 time point.
70	catof(NQO1)	-|	Reactive Oxygen Species	Homo sapiens		liver					10683249	Ariadne: A role of cytosolic NQO1 in protection of cells from oxidative stress, cytotoxicity, and mutagenicity of quinones was established. [Regulation]
70	catof(NQO1)	-|	Reactive Oxygen Species	Homo sapiens							16877260	However the cardioprotective properties of NQO1 and GSTA1 are mainly attributed to the antioxidant effect by decreasing ROS and increasing the levels of endogenous antioxidants.
70	catof(NQO1)	-|	Reactive Oxygen Species	Homo sapiens							12694753	# Ariadne: NQO1 protects cells from oxidative damage by preventing the generation of reactive oxygen species and reducing certain environmental carcinogens, such as nitroaromatic compounds, heterocyclic amines, and possible cigarette smoke condensate. [MolSynthesis]
73	Particulate Matter	->	taof(AHR)	Homo sapiens					bronchial epithelial cell		20663163	Polycyclic aromatic hydrocarbon components contribute to the mitochondria-antiapoptotic effect of fine particulate matter on human bronchial epithelial cells via the aryl hydrocarbon receptor
76	catof(CYP1A1)	->	Reactive Oxygen Species	Homo sapiens							16877260	Generally, induction of CYP1A1, CYP1A2, and CYP1B1 is considered cardiotoxic through generating reactive oxygen species (ROS)
79	2,3,7,8-Tetrachlorodibenzodioxin	->	CYP1B1	Mus musculus					fibroblast		15364539	In each set of cells, suspension-mediated expression of CYP1B1 protein peaked within 6?9 h and then gradually declined. By contrast, CYP1B1 protein induced by TCDD in monolayer culture did not decline, but remained at a steady-state level (Fig. 1A).
80	Reactive Oxygen Species	->	4-Hydroxy-2-nonenal	Homo sapiens		lung					15313424	Reactive oxygen species (ROS), either directly or via the formation of lipid peroxidation products, such as 4-hydroxy-2-nonenal, acrolein
81	Diesel exhaust particles	->	taof(NFE2L2)	Homo sapiens						16HBE14o- cell line	12730081	Indeed, DEP induced the translocation of Nrf2 to the nucleus and increased protein nuclear binding to the antioxidant responsive element.
81	Diesel exhaust particles	->	taof(NFE2L2)	Mus musculus		lung					18614404	Nrf2(-/-) mice exposed to low-dose DEP showed significantly increased airway hyperresponsiveness and counts of lymphocytes and eosinophils, together with increased concentrations of IL-12 and IL-13, and thymus and activation-regulated chemokine (TARC), in BAL fluid than wild-type mice. In contrast, expression of antioxidant enzyme genes was significantly higher in wild-type mice than in Nrf2(-/-)…
